# Supplementary material for: Neddylation orchestrates the complex transcriptional and posttranscriptional program that drives Schwann cell myelination
Source: Sci Adv. 2024 Apr 12;10(15):eadm7600. doi: 10.1126/sciadv.adm7600 (PMC11014456; doi:10.1126/sciadv.adm7600)
Supplement: Supplementary file 2 — Movie S1 [file sciadv.adm7600_movie_s1.zip]

Archive with 1 entries (1 files):
- adm7600_movie_S1.mp4
